# Supplementary material for: The effect of SSRI/SNRI antidepressant treatment on the gut microbiota of patients with major depressive disorder
Source: Commun Med (Lond). 2026 Jul 16;6:399. doi: 10.1038/s43856-026-01782-5 (PMC13376374; doi:10.1038/s43856-026-01782-5)
Supplement: Supplementary file 4 — Supplementary Data 1-31 [file 43856_2026_1782_MOESM4_ESM.xlsx]

## Sheet: 1 ATC Codes
Supplementary Data 1. An overview of the medication classes used in the MACS and MINDSet cohorts, along with their corresponding ATC codes and ATC classification
SSRIs/SNRIs
ATC Code	Name	Class_1 (N)	Class_2 (N0X)	Class_3 (N0XX)	Class_4 (N0XXX)
N06AB03	fluoxetine	Nervous system	Psychoanaleptics	Antidepressants	SSRI
N06AB04	citalopram	Nervous system	Psychoanaleptics	Antidepressants	SSRI
N06AB05	paroxetine	Nervous system	Psychoanaleptics	Antidepressants	SSRI
N06AB06	sertaline	Nervous system	Psychoanaleptics	Antidepressants	SSRI
N06AB10	escitalopram	Nervous system	Psychoanaleptics	Antidepressants	SSRI
N06AX16	venlafaxine	Nervous system	Psychoanaleptics	Antidepressants	Other antidepressants
N06AX17	milnacipran	Nervous system	Psychoanaleptics	Antidepressants	Other antidepressants
N06AX21	duloxetine	Nervous system	Psychoanaleptics	Antidepressants	Other antidepressants
N06AX26	vortioxetine	Nervous system	Psychoanaleptics	Antidepressants	Other antidepressants
Other psychotropic medications
ATC Code	Name	Class_1 (N)	Class_2 (N0X)	Class_3 (N0XX)	Class_4 (N0XXX)
N05AN01	lithium	Nervous system	Psycholeptics	Antipsychotics	Lithium
N05AX08	risperidone	Nervous system	Psycholeptics	Antipsychotics	Other antipsychotics
N05AX12	aripiprazole	Nervous system	Psycholeptics	Antipsychotics	Other antipsychotics
N05BA01	diazepam	Nervous system	Psycholeptics	Anxiolytics	Benzodiazepine derivatives
N05BA04	oxazepam	Nervous system	Psycholeptics	Anxiolytics	Benzodiazepine derivatives
N05BA06	lorazepam	Nervous system	Psycholeptics	Anxiolytics	Benzodiazepine derivatives
N05BA12	alprazolam	Nervous system	Psycholeptics	Anxiolytics	Benzodiazepine derivatives
N05BB01	hydroxyzine	Nervous system	Psycholeptics	Anxiolytics	Diphenylmethane derivatives
N05CD02	nitrazepam	Nervous system	Psycholeptics	Hypnotics and sedatives	Benzodiazepine derivatives
N05CD06	lormetazepam	Nervous system	Psycholeptics	Hypnotics and sedatives	Benzodiazepine derivatives
N05CD07	temazepam	Nervous system	Psycholeptics	Hypnotics and sedatives	Benzodiazepine derivatives
N05CF01	zopiclone	Nervous system	Psycholeptics	Hypnotics and sedatives	Benzodiazepine related drugs
N05CF02	zolpidem	Nervous system	Psycholeptics	Hypnotics and sedatives	Benzodiazepine related drugs
N05CH01	melatonin	Nervous system	Psycholeptics	Hypnotics and sedatives	Melatonin receptor agonist
N05CM09	Valeriane radix	Nervous system	Psycholeptics	Hypnotics and sedatives	Other hypnotics and sedatives
N06AA02	imipramine	Nervous system	Psychoanaleptics	Antidepressants	Non-selective monoamine reuptake inhibitors
N06AA04	clomipramine	Nervous system	Psychoanaleptics	Antidepressants	Non-selective monoamine reuptake inhibitors
N06AA09	amitriptyline	Nervous system	Psychoanaleptics	Antidepressants	Non-selective monoamine reuptake inhibitors
N06AA10	mortiptyline	Nervous system	Psychoanaleptics	Antidepressants	Non-selective monoamine reuptake inhibitors
N06AF04	tranylcypromine	Nervous system	Psychoanaleptics	Antidepressants	Monoamine oxidase inhibitors, non-selective
N06AX05	trazodone	Nervous system	Psychoanaleptics	Antidepressants	Other antidepressants
N06AX11	mirtazapine	Nervous system	Psychoanaleptics	Antidepressants	Other antidepressants
N06AX12	bupropion	Nervous system	Psychoanaleptics	Antidepressants	Other antidepressants
N06AX22	agomelatine	Nervous system	Psychoanaleptics	Antidepressants	Other antidepressants
N06AX26	vortioxetine	Nervous system	Psychoanaleptics	Antidepressants	Other antidepressants
N06BA02	dexamphetamine	Nervous system	Psychoanaleptics	Psychostimulants, agents used for ADHD and nootropics	Centrally acting sympathomimetics
N06BA04	methylphenidate	Nervous system	Psychoanaleptics	Psychostimulants, agents used for ADHD and nootropics	Centrally acting sympathomimetics
N06BA07	modafinil	Nervous system	Psychoanaleptics	Psychostimulants, agents used for ADHD and nootropics	Centrally acting sympathomimetics

## Sheet: 2 Covariates
Supplementary Data 2. An overview of covariate adjustment across statistical models
	MACS			MINDSet
Covariate	MDD/Unaffected	SSRI/SNRI/Unmedicated	Sensitivity Analyses	MDD/Unaffected	SSRI/SNRI/Unmedicated	Sensitivity Analyses	Notes
Age
Sex
BMI
Sequencing Depth							Sequencing depth was was significantly associated with the number of microbial features in both the MACS (r=.23, p<.001) and MINDSet (r=.09, p < .001) cohorts
Sequencing Batch							MACS: observed clustering based on the sequencing batch, reflected on an OTU/ASV-level unsupervised ordination plot. The sequencing batch affected the number of detected OTUs (F=36.92, p < 0.001). MINDSet: not applicable, all samples were sequenced in one batch
Depression Symptom Severity							There was a significant difference in depression symptom severity between medication groups, with the SSRI/SNRI-treated group showing higher symptom levels compared to unmedicated group, in both MACS (F = 61.32, p < .001) and MINDSet (F = 14.68, p < 0.001).
Psychiatric Comorbidity							MACS: binary variable indicating presence or absence of comorbid anxiety. MINDSet: a count of the number of the following diagnostic groups: Attention Deficit/Hyperactivity Disorder (ADHD), Autism Spectrum Disorder (ASD), Dysthymia, Bipolar Disorder, Generalized Anxiety Disorder (GAD), Panic Disorder, Post Traumatic Stress Disorder (PTSD) or Substance Use Disorder (SUD).
Remission Status							MACS: active/partially remitted/remitted MINDSet: active/remitted
Appetite Change							MACS: Item A3 from SIGH-HAMD “Has your appetite been greater than when you feel well or okay?” MINDSet: Not available
Somatic Comorbidity							MACS: a binary variable encoding the presence/absence of somatic diseases, including autoimmune diseases (n=7), gastrointestinal disorders (n=2), neurological and pain disorders (n=6), musculoskeletal disorder (n=2), respiratory diseases (n=3), and a history of cancer (n=4). MINDSet: not applicable, no somatic comorbidities among individuals in the cohort
Fiber Intake							MACS: individual dietary components were calculated by multiplying the reported eating frequency by the standard portion size listed in the FFQ2. Here: total fiber intake (in gram), total calorie intake (in kilojoules), and total soft drink consumption. MINDSet: not available
Total calory intake
Softdrink consuption
Adjusted
Not adjusted

## Sheet: 3 Demographic table
Supplementary Data 3. Demographic, clinical and technical characteristics of the MACS and MINDSet cohorts
	MACS					MINDSet
	Unaffected control	MDD				Unaffected control	MDD
		All	Unmedicated	SSRI/SNRI	Other psychotropics only		All	Unmedicated	SSRI/SNRI	Other psychotropics only
N	811	757	304	352	101	67	167	79	42	46
Age (mean (SD))	35.7 (13.3)	37.1 (13.0)	35.6 (12.6)	38.1 (13.0)	38.6 (14.0)	39.0 (16.6)	42.0 (14.7)	36.7 (13.5)	49.9 (13.7)	44.3 (14.1)
Sex (M/F)	282/529	257/500	89/216	122/230	46/55	33/0/34	87/0/80	45/0/34	19/0/23	23/0/23
BMI (mean (SD))	24.4 (4.66)	26.2 (5.88)	25.6 (6.01)	26.7 (5.95)	26.4 (5.08)	23.9 (4.4)	26.6 (10.2)	24.6 (4.7)	28.2 (4.9)	28.6 (17.6)
Depression symptom severity (mean (SD))	3.86 (4.2)	16.9 (11.3)	13.1 (9.67)	19.6 (11.4)	19.4 (12.4)	5.15 (4.5)	34.2 (13.0)	29.7 (11.9)	38.9 (13.6)	37.8 (11.7)
Remission status (active episode/partial remission/remission)	-	294/187/275	74/57/172	180/91/81	40/39/22	-	92/0/75	35/0/44	29/0/13	28/0/18
# psychiatric comorbidities (1/2/3/4+)	-	585/172/-/-	246/58/-/-	257/95/-/-	82/19/-/-	-	30/51/34/52	11/30/13/25	11/13/8/10	8/8/13/17
Appetite change (mean (SD))	0.06 (0.24)	0.22 (0.60)	0.20 (0.54)	0.27 (0.68)	0.16 (0.50)	-	-	-	-	-
Somatic comorbidities (Y/N)	16/795	18/739	7	8	3	-	-	-	-	-
Soft drink intake (mean (SD)	113.89 (306.62)	151.13 (328.23)	117.38 (256.72)	180.69 (375.61)	207.76 (435.61)	-	-	-	-	-
Fiber intake (mean (SD)	20.62 ± 6.99	20.54 ± 8.28	20.30 ± 7.84	21.11 ± 9.13	19.58 (7.08)	-	-	-	-	-
Calorie intake KJ/day (mean (SD)	8867.29 (2870.65)	9034.62 (3643.67)	8791.92 (3576.65)	9250.13 (3720.54)	9430.31 (3742.18)	-	-	-	-	-
Collection location (site 1/site 2)	426/385	294/463	116/188	134/218	44/57	-	-	-	-	-
Sequencing batch (batch 1/batch 2)	692/119	680/77	264/40	330/22	86/15	-	-	-	-	-
Sequencing depth	18623.45 (7752.47)	20062.98 (9137.35)	19690.71 (9087.76)	20175.34 (9274.38)	20791.83 (8834.08)	578170.79 (137864.40)	604788.06 (108364.61)	607236.47 (101101.47)	622159.57 (109955.87)	584722.24 (117820.08)
*Depression symptom severity is measured using BDI in MACS and using the IDS-SR in MINDSet.
MDD: Major Depressive Disorder; SSRI/SNRI±: SSRI/SNRI +/- other psychotropic medication.
	Sequencing batch
	Batch 1	Batch 2
Sequencing location (1/2)	524/848	196/0
Sequencing depth (mean (SD))	20411.51 (8376.89)	11666.83 (4108.53)

## Sheet: 4 Cov. correlations
Supplementary Data 4. Overview of the correlations between MDD diagnosis, SSRI/SNRI treatment and covariates. Associations with continuous covariates were tested using a logistic regression. Associations with dichotomous covariates werre tested using a Chi-square
MACS cohort
	Age		BMI		Sex		Sequencing depth		Sequencing batch		Collection site		# Psychiatric comorbidities		BDI score
	F	p	F	p	X2	p	F	p	X2	p	X2	p	X2	p	F	p
MDD Diagnosis	4.63	0.032	45.53	< 0.001	0.08	0.772	11.37	< 0.001	6.85	0.008873	29	< 0.001	-	-	945.5	< 0.001
SSRI/SNRI treatment	6.14	0.01	5.24	0.06	1.93	0.17	0.45	0.5	8.31	0	0	1	5.27	0.02	61.32	< 0.001
MINDSet cohort
	Age		BMI		Sex		Sequencing depth		# Psychiatric comorbidities		IDS score
	F	p	F	p	X2	p	F	p	F	p	F	p
MDD Diagnosis	2.05	0.154	4.49	0.035	0.06	0.804	2.45	0.119	441	< 0.001	321.1	< 0.001
SSRI/SNRI treatment	8.1	< 0.001	4.01	0.008	2.02	0.568	0.56	0.455	0.74	0.393	14.68	< 0.001
Abbreviations: BDI: Beck Depression Inventory; BMI: Body Mass Index; IDS: Inventory of Depressive Symptomatology; SNRI: Serotonin-Norepinephrine Reuptake Inhibitor; SSRI: Selective Serotonin Reuptake Inhibitor

## Sheet: 5 Alpha diversity (MACS)
Supplementary Data 5. Overview of the associations between MDD diagnosis (case-control), SSRI/SNRI treatment and alpha diversity.
The presented statistics are derived from logistic regression
Case-control comparison All models were adjusted for age, sex, BMI, collection site, sequencing depth, and sequencing batch.
Alpha index	n	Log OR	Lower CI	Upper CI	p	padj
Simpson evenness	1568	-0.014	-0.123	0.095	0.803	0.942
Pielou's Index	1568	-0.062	-0.172	0.049	0.273	0.705
Observed diversity	1568	-0.073	-0.182	0.037	0.194	0.705
Medication comparison (SSRI/SNRI) All models were adjusted for age, sex, BMI, psychiatric comorbidity, collection site, sequencing depth, sequencing batch, and BDI score.
Alpha index	n	Log OR	Lower CI	Upper CI	p	padj
Simpson evenness	656	-0.006	-0.176	0.164	0.942	0.942
Pielou's Index	656	0.082	-0.09	0.253	0.353	0.705
Observed diversity	656	0.02	-0.151	0.191	0.82	0.942

## Sheet: 6 Beta diversity
Supplementary Data 6. Overview of the associations between MDD diagnosis (case-control), SSRI/SNRI treatment and beta diversity.
The presented statistics are derived from a PERMANOVA model on the Aitchison's distance matrix
Unaffected control vs. all MDD, n = 1568
The model was adjusted for age, sex, BMI, collection site, sequencing depth, and sequencing batch.
	ASV level
	SS	R2	F	p
Diagnosis	2736	0.001	1.66	0.01 **
Age	8428	0.003	5.114	0.001 **
Sex	3458	0.001	2.098	0.002 **
BMI	6190	0.002	3.756	0.001 **
Read depth	13492	0.005	8.186	0.001 **
Site	3205	0.001	1.945	0.004 **
Sequencing batch	197366	0.068	119.757	0.001 **
Residual	2570964	0.888		-
Total	2.89547e+06	1	-	-
* Significant at p < 0.05
** Significant at p < 0.01
Unmedicated vs. medicated MDD patients (MACS), n = 656						Unmedicated vs. medicated MDD patients (MINDSet), n = 109
The model was adjusted for age, sex, BMI, psychiatric comorbidity, collection site, sequencing depth, sequencing batch, and BDI score.						The model was adjusted for age, sex, BMI, # of psychiatric comorbidity, sequencing depth, and IDS score.
	ASV level						ASV level
	SS	R2	F	p			SS	R2	F	p
Medication use	1800	0.002	1.077	0.232		Medication use	13498	0.012	1.029	0.306
Age	4470	0.004	2.674	0.001 **		Age	10072	0.009	1.535	0.004 **
Sex	2516	0.002	1.505	0.008 **		Sex	7415	0.007	1.13	0.146
BMI	4122	0.003	2.466	0.001 **		BMI	6340	0.006	0.966	0.47
Psychiatric comorbidity	1810	0.002	1.083	0.227		Read depth	8103	0.007	1.235	0.064
Sequencing depth	7472	0.006	4.47	0.001 **		Symptom severity	11023	0.01	1.68	0.003 **
Collection site	1999	0.002	1.196	0.098		# psychiatric comorbidity	7268	0.007	1.108	0.165
Sequencing batch	62448	0.052	37.361	0.001 **		Residual	1036590	0.94	-	-
Symptom severity	1958	0.002	1.172	0.121		Total	1103088	1	-	-
Residual	1079777	1		-		* Significant at p < 0.05
Total	1.19739e+06	1	-	-		** Significant at p < 0.01
* Significant at p < 0.05
** Significant at p < 0.01

## Sheet: 7 Prevalence
Supplementary Data 7. The prevalence (% samples with count >0) of the 9 MDD-associated genera in unaffected controls, MDD patients and medication groups for MACS and MINDSet
	MACS							MINDSet
Genus	All	Unaffected control		MDD				All	Unaffected control		MDD
				All	Unmedicated	SSRI/SNRI±					All	Unmedicated	SSRI/SNRI±
Clostridium sensu stricto 1	0.7885	0.8237		0.745	0.7829	0.6903		0.948	0.9617		0.9367	0.948	0.9048
Lachnospiraceae FCS020 group	0.7388	0.7818		0.6922	0.7138	0.679		0.9653	0.9727		0.9593	0.9653	0.9048
Intestinimonas	0.6878	0.6794		0.6975	0.6875	0.7159		0.9158	0.8907		0.9367	0.9158	0.9524
Eggerthella	0.574	0.5376		0.6116	0.6086	0.5994		0.7376	0.7322		0.7421	0.7376	0.8095
Anaerotruncus	0.4691	0.4353		0.5165	0.4704	0.5682		0.8787	0.8689		0.8869	0.8787	0.9048
Clostridium innocuum group	0.3499	0.2959		0.4055	0.4013	0.4176		0.6436	0.5519		0.7195	0.6436	0.7381
Hungatella	0.2756	0.2256		0.321	0.2895	0.3494		0.4629	0.3552		0.552	0.4629	0.6905
Faecalitalea	0.2349	0.2072		0.2642	0.2105	0.2983		0.3639	0.3607		0.3665	0.3639	0.5952
GCA900066755	0.1019	0.0838		0.1149	0.1118	0.1278		0.4274	0.4274		0.4491	0.4274	0.5476

## Sheet: 8 MACS case-control
Supplementary Data 8. Overview of the associations between MDD diagnosis (case-control) and genus abundance in the MACS cohort
The presented statistics are derived from a logistic (left) and quantile (right) regression in the MACS cohort
Genus	Logistic regression (adjusted for age, gender, BMI, collection site, sequencing depth, and sequencing batch)									Quantile regression (adjusted for age, gender, BMI, collection site, sequencing depth, and sequencing batch)
	n	Log OR	Lower CI	Upper CI	z	se	p	padj		n	Effect size	Lower CI	Upper CI	t	se	p	padj
Eggerthella	1568	0.257	0.151	0.362	4.771	0.0538671	< .001	0		1568	0.32	0.121	0.518	3.155	0.101	< .001	0.044
Hungatella	1568	0.271	0.159	0.383	4.742	0.0571489	< .001	0		1568	0.109	0.054	0.164	3.913	0.028	< .001	0.009
Anaerotruncus	1568	0.234	0.129	0.34	4.356	0.053719	< .001	0.001		1568	0.124	0.044	0.205	3.021	0.041	0.003	0.049
[Clostridium] innocuum group	1568	0.238	0.13	0.346	4.328	0.0549908	< .001	0.001		1568	0.135	0.061	0.21	3.547	0.038	< .001	0.015
Lachnospiraceae FCS020 group	1568	-0.22	-0.324	-0.115	-4.124	0.0533463	< .001	0.001		1568	-0.263	-0.408	-0.119	-3.576	0.074	< .001	0.015
Clostridium sensu stricto 1	1568	-0.215	-0.319	-0.11	-4.037	0.0532574	< .001	0.002		1568	-0.44	-0.712	-0.169	-3.18	0.138	0.002	0.044
Erysipelatoclostridium	1568	0.2	0.095	0.305	3.746	0.0533903	< .001	0.004		1568	0.321	0.097	0.545	2.809	0.114	0.005	0.063
Coprobacillus	1568	0.212	0.101	0.323	3.736	0.0567452	< .001	0.004		1568	0.045	0.006	0.085	2.248	0.02	0.025	0.137
Faecalibacterium	1568	-0.197	-0.306	-0.088	-3.547	0.0555399	< .001	0.008		1568	-0.13	-0.244	-0.016	-2.235	0.058	0.026	0.137
Subdoligranulum	1568	-0.182	-0.286	-0.077	-3.416	0.0532787	0.001	0.012		1568	-0.143	-0.287	0.001	-1.944	0.074	0.052	0.204
uncultured organism	1568	0.177	0.071	0.283	3.267	0.0541781	0.001	0.019		1568	0.045	0.007	0.083	2.333	0.019	0.02	0.12
Faecalitalea	1568	0.171	0.066	0.277	3.182	0.0537398	0.001	0.023		1568	0.067	0.022	0.113	2.931	0.023	0.003	0.049
[Eubacterium] fissicatena group	1568	0.163	0.059	0.266	3.068	0.0531291	0.002	0.031		1568	0.051	-0.008	0.11	1.705	0.03	0.088	0.248
Intestinimonas	1568	0.162	0.056	0.268	2.995	0.0540902	0.003	0.033		1568	0.367	0.176	0.558	3.765	0.097	0	0.011
UBA1819	1568	0.159	0.055	0.263	2.99	0.0531773	0.003	0.033		1568	0.184	0.019	0.348	2.193	0.084	0.028	0.137
[Ruminococcus] gnavus group	1568	0.16	0.055	0.266	2.973	0.0538177	0.003	0.033		1568	0.128	-0.026	0.281	1.63	0.078	0.103	0.266
GCA-900066755	1568	0.167	0.057	0.277	2.969	0.0562479	0.003	0.033		1568	0.054	0.019	0.088	3.06	0.018	0.002	0.049
Lachnospiraceae ND3007 group	1568	-0.15	-0.253	-0.046	-2.843	0.0527612	0.004	0.046		1568	-0.185	-0.388	0.019	-1.781	0.104	0.075	0.232
Candidatus Soleaferrea	1568	0.15	0.046	0.254	2.83	0.0530035	0.005	0.046		1568	0.047	-0.016	0.111	1.47	0.032	0.142	0.306
Flavonifractor	1568	0.151	0.045	0.257	2.786	0.0541996	0.005	0.05		1568	0.211	0.012	0.41	2.081	0.102	0.038	0.161
Eisenbergiella	1568	0.144	0.041	0.248	2.726	0.0528247	0.006	0.055		1568	0.206	0.034	0.378	2.344	0.088	0.019	0.12
Actinomyces	1568	0.146	0.041	0.251	2.725	0.053578	0.006	0.055		1568	0.163	0.04	0.286	2.59	0.063	0.01	0.09
metagenome	1568	0.146	0.036	0.256	2.605	0.0560461	0.009	0.075		1568	0.037	0.003	0.072	2.174	0.017	0.03	0.137
Erysipelotrichaceae UCG-003	1568	-0.131	-0.234	-0.027	-2.479	0.0528439	0.013	0.103		1568	-0.108	-0.304	0.089	-1.077	0.1	0.282	0.464
Sellimonas	1568	0.13	0.026	0.233	2.462	0.0528026	0.014	0.104		1568	0.08	0.016	0.145	2.454	0.033	0.014	0.096
Lachnoclostridium	1568	0.133	0.024	0.241	2.402	0.0553705	0.016	0.114		1568	0.182	0.042	0.322	2.557	0.071	0.011	0.09
Lachnospiraceae NK4A136 group	1568	-0.127	-0.231	-0.023	-2.401	0.0528946	0.016	0.114		1568	-0.123	-0.322	0.077	-1.206	0.102	0.228	0.401
Oscillibacter	1568	0.127	0.022	0.232	2.366	0.0536771	0.018	0.121		1568	0.119	-0.059	0.297	1.31	0.091	0.19	0.358
uncultured bacterium	1568	0.125	0.02	0.23	2.335	0.0535332	0.02	0.123		1568	0.06	0.014	0.106	2.54	0.024	0.011	0.09
[Eubacterium] ruminantium group	1568	-0.124	-0.228	-0.02	-2.334	0.0531277	0.02	0.123		1568	-0.028	-0.103	0.047	-0.738	0.038	0.461	0.637
Solobacterium	1568	0.126	0.019	0.233	2.304	0.0546875	0.021	0.128		1568	0.057	0.013	0.1	2.553	0.022	0.011	0.09
uncultured bacterium	1568	0.124	0.017	0.23	2.278	0.0544337	0.023	0.128		1568	0.056	0.015	0.097	2.651	0.021	0.008	0.085
Agathobacter	1568	-0.121	-0.226	-0.017	-2.273	0.0532336	0.023	0.128		1568	-0.269	-0.478	-0.059	-2.517	0.107	0.012	0.09
Gordonibacter	1568	0.12	0.016	0.223	2.271	0.0528402	0.023	0.128		1568	0.107	-0.008	0.221	1.829	0.058	0.068	0.224
Roseburia	1568	-0.12	-0.224	-0.015	-2.243	0.0534998	0.025	0.131		1568	-0.093	-0.213	0.028	-1.506	0.062	0.132	0.303
Coprococcus	1568	-0.118	-0.221	-0.015	-2.238	0.0527256	0.025	0.131		1568	-0.13	-0.26	0	-1.963	0.066	0.05	0.199
Catabacter	1568	0.12	0.014	0.225	2.229	0.0538358	0.026	0.131		1568	0.045	0.005	0.084	2.129	0.02	0.033	0.146
uncultured bacterium	1568	0.118	0.013	0.224	2.208	0.053442	0.027	0.131		1568	0.04	0.004	0.076	2.178	0.018	0.03	0.137
Lachnospira	1568	-0.117	-0.222	-0.012	-2.193	0.0533516	0.028	0.131		1568	-0.165	-0.313	-0.017	-2.19	0.075	0.029	0.137
NK4A214 group	1568	-0.117	-0.222	-0.012	-2.192	0.0533759	0.028	0.131		1568	-0.436	-0.722	-0.15	-2.988	0.146	0.003	0.049
Romboutsia	1568	-0.117	-0.221	-0.012	-2.188	0.0534735	0.029	0.131		1568	-0.012	-0.052	0.028	-0.569	0.02	0.57	0.695
Corynebacterium	1568	0.118	0.012	0.224	2.18	0.0541284	0.029	0.131		1568	0.079	0.026	0.133	2.916	0.027	0.004	0.049
Fenollaria massiliensis	1568	0.123	0.012	0.233	2.169	0.0567082	0.03	0.132		1568	0.023	-0.014	0.061	1.221	0.019	0.222	0.401
UCG-009	1568	0.111	0.009	0.214	2.126	0.0522107	0.034	0.143		1568	0.107	0.026	0.188	2.589	0.041	0.01	0.09
Parasutterella	1568	0.112	0.008	0.216	2.11	0.0530806	0.035	0.146		1568	0.319	-0.021	0.658	1.842	0.173	0.066	0.224
[Eubacterium] ventriosum group	1568	-0.109	-0.213	-0.006	-2.064	0.0528101	0.039	0.159		1568	-0.2	-0.369	-0.031	-2.326	0.086	0.02	0.12
Incertae Sedis	1568	0.108	0.003	0.213	2.024	0.0533597	0.043	0.172		1568	0.081	-0.054	0.216	1.17	0.069	0.242	0.413
Paludicola	1568	0.106	0.003	0.21	2.014	0.0526316	0.044	0.172		1568	0.044	-0.027	0.115	1.228	0.036	0.22	0.401
Prevotella	1568	-0.106	-0.211	-0.002	-1.994	0.0531595	0.046	0.176		1568	-0.402	-0.744	-0.061	-2.31	0.174	0.021	0.12
Paraprevotella	1568	-0.104	-0.208	-0.001	-1.975	0.0526582	0.048	0.176		1568	0.022	-0.033	0.076	0.787	0.028	0.431	0.624
Dorea	1568	-0.106	-0.211	-0.001	-1.973	0.0537253	0.048	0.176		1568	-0.091	-0.219	0.037	-1.399	0.065	0.162	0.334
Lactococcus	1568	-0.103	-0.206	-0.001	-1.97	0.0522843	0.049	0.176		1568	-0.18	-0.359	-0.001	-1.974	0.091	0.049	0.198
Ruminococcus	1568	-0.1	-0.203	0.003	-1.898	0.052687	0.058	0.198		1568	-0.179	-0.378	0.021	-1.756	0.102	0.079	0.24
Megasphaera	1568	0.102	-0.003	0.208	1.898	0.0537408	0.058	0.198		1568	0.042	0.005	0.079	2.205	0.019	0.028	0.137
human gut metagenome	1568	-0.1	-0.203	0.003	-1.897	0.0527148	0.058	0.198		1568	-0.018	-0.069	0.033	-0.691	0.026	0.49	0.653
Veillonella	1568	-0.101	-0.206	0.004	-1.88	0.0537234	0.06	0.202		1568	-0.17	-0.365	0.025	-1.708	0.1	0.088	0.248
CAG-352	1568	0.099	-0.005	0.204	1.863	0.0531401	0.063	0.206		1568	0.031	-0.006	0.069	1.639	0.019	0.101	0.266
uncultured Ruminococcaceae bacterium	1568	-0.1	-0.207	0.006	-1.847	0.0541419	0.065	0.209		1568	0.003	-0.033	0.04	0.181	0.019	0.857	0.915
Haemophilus	1568	-0.098	-0.201	0.006	-1.842	0.053203	0.065	0.209		1568	-0.396	-0.658	-0.134	-2.967	0.133	0.003	0.049
[Ruminococcus] torques group	1568	0.097	-0.008	0.202	1.805	0.0537396	0.071	0.222		1568	0.143	0.003	0.282	2.001	0.071	0.046	0.19
Frisingicoccus	1568	0.093	-0.01	0.196	1.773	0.0524535	0.076	0.235		1568	0.03	-0.008	0.068	1.526	0.019	0.127	0.299
Anaerofilum	1568	0.091	-0.011	0.194	1.75	0.052	0.08	0.24		1568	0.053	-0.004	0.111	1.811	0.029	0.07	0.224
CAG-56	1568	-0.091	-0.194	0.011	-1.749	0.0520297	0.08	0.24		1568	-0.473	-0.706	-0.24	-3.982	0.119	< 0.001	0.009
Rothia	1568	0.093	-0.012	0.199	1.733	0.0536642	0.083	0.243		1568	0.069	0.018	0.119	2.664	0.026	0.008	0.085
Granulicatella	1568	0.093	-0.013	0.198	1.723	0.0539756	0.085	0.243		1568	0.081	0.026	0.135	2.914	0.028	0.004	0.049
uncultured Firmicutes bacterium	1568	0.095	-0.013	0.203	1.721	0.0552005	0.085	0.243		1568	0.031	-0.002	0.063	1.858	0.017	0.063	0.221
uncultured	1568	0.091	-0.018	0.199	1.639	0.0555217	0.101	0.284		1568	0.069	-0.023	0.16	1.47	0.047	0.142	0.306
Lachnospiraceae UCG-001	1568	-0.085	-0.188	0.019	-1.602	0.0530587	0.109	0.302		1568	-0.144	-0.341	0.053	-1.435	0.1	0.151	0.316
[Eubacterium] brachy group	1568	0.085	-0.019	0.189	1.595	0.0532915	0.111	0.302		1568	0.044	-0.012	0.1	1.53	0.029	0.126	0.299
[Eubacterium] xylanophilum group	1568	-0.083	-0.187	0.021	-1.561	0.053171	0.118	0.318		1568	-0.202	-0.494	0.09	-1.357	0.149	0.175	0.347
Lactobacillus	1568	0.083	-0.023	0.189	1.531	0.0542129	0.126	0.33		1568	0.185	-0.023	0.393	1.749	0.106	0.081	0.24
Barnesiella	1568	-0.08	-0.184	0.023	-1.522	0.0525624	0.128	0.33		1568	-0.068	-0.345	0.209	-0.481	0.141	0.631	0.75
Bacteroides	1568	0.085	-0.025	0.194	1.521	0.0558843	0.128	0.33		1568	0.054	-0.034	0.142	1.21	0.045	0.226	0.401
Akkermansia	1568	0.082	-0.024	0.188	1.515	0.0541254	0.13	0.33		1568	0.028	-0.013	0.068	1.332	0.021	0.183	0.351
Citrobacter	1568	-0.079	-0.182	0.024	-1.508	0.0523873	0.132	0.33		1568	0.003	-0.038	0.045	0.151	0.021	0.88	0.93
Odoribacter	1568	0.079	-0.025	0.183	1.485	0.0531987	0.137	0.34		1568	0.137	-0.018	0.293	1.732	0.079	0.084	0.245
Christensenellaceae R-7 group	1568	-0.079	-0.184	0.026	-1.469	0.0537781	0.142	0.346		1568	-0.111	-0.346	0.125	-0.922	0.12	0.357	0.554
Papillibacter	1568	0.079	-0.027	0.186	1.462	0.0540356	0.144	0.346		1568	0.041	0.006	0.075	2.313	0.018	0.021	0.12
UCG-002	1568	-0.078	-0.182	0.027	-1.452	0.053719	0.147	0.349		1568	-0.064	-0.273	0.145	-0.603	0.106	0.547	0.681
uncultured	1568	-0.075	-0.178	0.027	-1.442	0.0520111	0.149	0.351		1568	-0.257	-0.488	-0.026	-2.181	0.118	0.029	0.137
Fusobacterium	1568	0.077	-0.03	0.184	1.407	0.0547264	0.16	0.368		1568	0.01	-0.026	0.047	0.551	0.019	0.581	0.701
[Eubacterium] oxidoreducens group	1568	-0.074	-0.177	0.029	-1.403	0.0527441	0.16	0.368		1568	-0.005	-0.123	0.113	-0.174	0.06	0.862	0.915
Christensenella	1568	0.069	-0.034	0.172	1.315	0.0524715	0.188	0.427		1568	0.054	-0.015	0.122	1.534	0.035	0.125	0.299
UCG-003	1568	-0.068	-0.171	0.035	-1.286	0.0528771	0.199	0.444		1568	-0.185	-0.455	0.085	-1.342	0.138	0.18	0.348
Catenibacillus	1568	0.069	-0.038	0.176	1.266	0.0545024	0.206	0.455		1568	0.045	0.01	0.079	2.499	0.018	0.013	0.09
GCA-900066575	1568	0.065	-0.037	0.167	1.251	0.0519584	0.211	0.461		1568	0.071	0.015	0.128	2.487	0.029	0.013	0.09
Harryflintia	1568	0.067	-0.038	0.172	1.242	0.0539452	0.214	0.461		1568	0.031	-0.006	0.069	1.636	0.019	0.102	0.266
Anaerofustis	1568	0.065	-0.038	0.169	1.237	0.0525465	0.216	0.461		1568	0.04	-0.002	0.082	1.861	0.021	0.063	0.221
Dielma	1568	0.065	-0.039	0.168	1.226	0.0530179	0.22	0.461		1568	0.036	-0.05	0.121	0.815	0.044	0.415	0.61
uncultured bacterium	1568	-0.065	-0.168	0.039	-1.223	0.053148	0.221	0.461		1568	-0.029	-0.104	0.047	-0.741	0.039	0.459	0.637
Family XIII AD3011 group	1568	-0.064	-0.168	0.039	-1.218	0.0525452	0.223	0.461		1568	-0.105	-0.237	0.027	-1.558	0.067	0.119	0.295
Marvinbryantia	1568	-0.063	-0.165	0.039	-1.208	0.0521523	0.227	0.464		1568	-0.203	-0.362	-0.045	-2.52	0.081	0.012	0.09
Turicibacter	1568	-0.063	-0.168	0.041	-1.195	0.0527197	0.232	0.469		1568	0.005	-0.046	0.056	0.197	0.026	0.844	0.912
Atopobium	1568	0.063	-0.044	0.171	1.158	0.0544041	0.247	0.489		1568	0.036	-0.002	0.075	1.862	0.02	0.063	0.221
Allisonella	1568	-0.061	-0.165	0.043	-1.152	0.0529514	0.249	0.489		1568	0.02	-0.015	0.056	1.118	0.018	0.264	0.439
Blautia	1568	0.063	-0.045	0.171	1.151	0.054735	0.25	0.489		1568	0.046	-0.078	0.17	0.731	0.063	0.465	0.637
Slackia	1568	0.06	-0.044	0.163	1.133	0.0529568	0.257	0.499		1568	0.034	-0.035	0.103	1.01	0.035	0.313	0.498
[Eubacterium] nodatum group	1568	0.057	-0.045	0.159	1.096	0.0520073	0.273	0.521		1568	0.026	-0.036	0.089	0.822	0.032	0.411	0.61
Rikenellaceae RC9 gut group	1568	0.058	-0.046	0.162	1.089	0.0532599	0.276	0.521		1568	0.034	-0.006	0.074	1.645	0.02	0.1	0.266
Desulfovibrio	1568	-0.058	-0.162	0.047	-1.086	0.053407	0.277	0.521		1568	0.01	-0.038	0.058	0.403	0.024	0.687	0.773
Anaerostipes	1568	0.057	-0.047	0.162	1.075	0.0530233	0.282	0.521		1568	0.132	-0.006	0.271	1.872	0.071	0.061	0.221
uncultured organism	1568	0.057	-0.047	0.162	1.075	0.0530233	0.282	0.521		1568	0.036	-0.001	0.073	1.888	0.019	0.059	0.221
[Ruminococcus] gauvreauii group	1568	-0.054	-0.158	0.05	-1.022	0.0528376	0.307	0.559		1568	-0.169	-0.368	0.031	-1.66	0.102	0.097	0.264
Streptococcus	1568	0.054	-0.05	0.158	1.017	0.0530973	0.309	0.559		1568	0.076	-0.091	0.243	0.891	0.085	0.373	0.575
Shuttleworthia	1568	-0.051	-0.154	0.051	-0.98	0.0520408	0.327	0.586		1568	0.013	-0.046	0.072	0.419	0.03	0.675	0.77
Olsenella	1568	-0.05	-0.154	0.054	-0.939	0.0532481	0.348	0.617		1568	-0.002	-0.046	0.043	-0.067	0.023	0.946	0.962
Oribacterium	1568	0.05	-0.057	0.156	0.915	0.0546448	0.36	0.632		1568	0.012	-0.023	0.046	0.659	0.018	0.51	0.662
Escherichia-Shigella	1568	0.05	-0.058	0.157	0.909	0.0550055	0.363	0.632		1568	0.316	-0.097	0.729	1.501	0.211	0.134	0.303
Klebsiella	1568	0.047	-0.057	0.15	0.887	0.0529876	0.375	0.641		1568	0.054	-0.018	0.126	1.462	0.037	0.144	0.308
uncultured	1568	0.047	-0.056	0.15	0.887	0.0529876	0.375	0.641		1568	0.041	-0.007	0.089	1.675	0.024	0.094	0.26
Diaphorobacter	1568	0.046	-0.06	0.153	0.854	0.0538642	0.393	0.659		1568	0.017	-0.028	0.062	0.727	0.023	0.468	0.637
Moryella	1568	-0.045	-0.148	0.058	-0.852	0.0528169	0.394	0.659		1568	-0.01	-0.066	0.047	-0.332	0.029	0.74	0.818
Lachnospiraceae UCG-010	1568	-0.044	-0.147	0.058	-0.845	0.052071	0.398	0.659		1568	0.018	-0.039	0.075	0.615	0.029	0.538	0.679
uncultured	1568	-0.045	-0.151	0.06	-0.841	0.0535077	0.4	0.659		1568	-0.061	-0.198	0.077	-0.867	0.07	0.386	0.585
Enterococcus	1568	-0.043	-0.146	0.059	-0.832	0.0516827	0.406	0.659		1568	0.01	-0.038	0.058	0.412	0.024	0.681	0.771
Acidaminococcus	1568	0.044	-0.06	0.147	0.83	0.053012	0.406	0.659		1568	0.029	-0.007	0.065	1.595	0.018	0.111	0.282
uncultured	1568	-0.044	-0.148	0.06	-0.822	0.053528	0.411	0.661		1568	0.012	-0.025	0.048	0.633	0.019	0.527	0.676
UCG-005	1568	-0.044	-0.15	0.062	-0.813	0.0541205	0.416	0.662		1568	0.029	-0.169	0.226	0.283	0.101	0.777	0.844
[Eubacterium] hallii group	1568	-0.043	-0.148	0.061	-0.808	0.0532178	0.419	0.662		1568	-0.107	-0.252	0.038	-1.444	0.074	0.149	0.314
uncultured bacterium	1568	-0.04	-0.144	0.065	-0.743	0.0538358	0.458	0.717		1568	0.008	-0.029	0.045	0.42	0.019	0.675	0.77
Family XIII UCG-001	1568	-0.038	-0.141	0.064	-0.733	0.0518417	0.464	0.72		1568	0.016	-0.162	0.194	0.179	0.091	0.858	0.915
Undibacterium	1568	0.038	-0.065	0.141	0.721	0.0527046	0.471	0.726		1568	0.031	-0.013	0.075	1.372	0.023	0.17	0.34
Tyzzerella	1568	0.037	-0.065	0.14	0.714	0.0518207	0.475	0.726		1568	0.023	-0.112	0.158	0.335	0.069	0.738	0.818
uncultured	1568	0.038	-0.067	0.142	0.707	0.0537482	0.48	0.727		1568	0.081	-0.059	0.22	1.136	0.071	0.256	0.43
Lachnospiraceae UCG-008	1568	-0.036	-0.139	0.067	-0.686	0.0524781	0.493	0.741		1568	-0.145	-0.305	0.015	-1.781	0.081	0.075	0.232
Merdibacter	1568	0.034	-0.068	0.137	0.658	0.0516717	0.511	0.751		1568	0.033	-0.022	0.089	1.17	0.028	0.242	0.413
[Eubacterium] siraeum group	1568	-0.035	-0.14	0.07	-0.655	0.0534351	0.512	0.751		1568	-0.158	-0.466	0.15	-1.005	0.157	0.315	0.498
Acetanaerobacterium	1568	0.036	-0.072	0.144	0.652	0.0552147	0.515	0.751		1568	0.018	-0.016	0.052	1.039	0.017	0.299	0.484
Coprobacter	1568	-0.034	-0.138	0.07	-0.646	0.0526316	0.518	0.751		1568	-0.104	-0.353	0.144	-0.824	0.127	0.41	0.61
TM7x	1568	0.034	-0.069	0.137	0.645	0.0527132	0.519	0.751		1568	0.025	-0.039	0.088	0.768	0.032	0.443	0.63
Butyricicoccus	1568	-0.034	-0.139	0.07	-0.639	0.0532081	0.523	0.751		1568	-0.007	-0.147	0.132	-0.105	0.071	0.916	0.955
UCG-007	1568	0.034	-0.072	0.14	0.632	0.0537975	0.527	0.751		1568	0.026	-0.011	0.062	1.394	0.019	0.164	0.334
uncultured organism	1568	0.033	-0.071	0.137	0.62	0.0532258	0.535	0.756		1568	0.029	-0.007	0.066	1.568	0.019	0.117	0.293
Fournierella	1568	0.032	-0.072	0.135	0.601	0.0532446	0.548	0.769		1568	0.065	0.018	0.112	2.71	0.024	0.007	0.08
Enterobacter	1568	-0.032	-0.14	0.075	-0.59	0.0542373	0.555	0.771		1568	-0.034	-0.213	0.145	-0.375	0.091	0.708	0.792
Phascolarctobacterium	1568	-0.031	-0.133	0.072	-0.586	0.052901	0.558	0.771		1568	0.007	-0.504	0.518	0.026	0.261	0.979	0.985
Campylobacter	1568	0.031	-0.074	0.135	0.578	0.0536332	0.563	0.773		1568	0.015	-0.024	0.054	0.734	0.02	0.463	0.637
Adlercreutzia	1568	0.029	-0.074	0.132	0.56	0.0517857	0.575	0.784		1568	0.059	-0.126	0.245	0.625	0.095	0.532	0.676
CHKCI002	1568	0.029	-0.074	0.132	0.547	0.0530165	0.584	0.785		1568	0.021	-0.013	0.054	1.216	0.017	0.224	0.401
Catenibacterium	1568	0.029	-0.076	0.134	0.542	0.0535055	0.588	0.785		1568	0.037	-0.003	0.077	1.82	0.02	0.069	0.224
uncultured bacterium	1568	-0.028	-0.134	0.078	-0.521	0.0537428	0.602	0.785		1568	0.03	-0.004	0.064	1.724	0.017	0.085	0.246
uncultured	1568	-0.027	-0.131	0.076	-0.521	0.0518234	0.602	0.785		1568	0.03	-0.01	0.069	1.478	0.02	0.14	0.306
Pseudoflavonifractor	1568	0.027	-0.075	0.129	0.521	0.0518234	0.603	0.785		1568	0.046	-0.001	0.093	1.934	0.024	0.053	0.205
uncultured bacterium	1568	0.027	-0.076	0.13	0.52	0.0519231	0.603	0.785		1568	0.02	-0.048	0.089	0.579	0.035	0.563	0.692
Gemella	1568	-0.027	-0.131	0.077	-0.512	0.0527344	0.608	0.785		1568	0.015	-0.036	0.066	0.588	0.026	0.557	0.689
Collinsella	1568	-0.027	-0.13	0.077	-0.505	0.0534653	0.614	0.785		1568	-0.074	-0.283	0.134	-0.7	0.106	0.484	0.65
Butyricimonas	1568	0.026	-0.076	0.129	0.505	0.0514851	0.614	0.785		1568	0	-0.344	0.344	0.007	0.175	0.995	0.995
Colidextribacter	1568	-0.026	-0.131	0.08	-0.478	0.0543933	0.633	0.801		1568	-0.04	-0.169	0.09	-0.603	0.066	0.547	0.681
Defluviitaleaceae UCG-011	1568	-0.024	-0.127	0.078	-0.468	0.0512821	0.64	0.801		1568	-0.074	-0.155	0.006	-1.815	0.041	0.07	0.224
uncultured bacterium	1568	-0.025	-0.129	0.08	-0.463	0.0539957	0.643	0.801		1568	-0.072	-0.391	0.247	-0.443	0.163	0.658	0.768
Staphylococcus	1568	0.025	-0.081	0.13	0.457	0.0547046	0.648	0.801		1568	0.016	-0.041	0.073	0.543	0.029	0.587	0.703
Holdemanella	1568	-0.024	-0.127	0.079	-0.457	0.0525164	0.648	0.801		1568	0.024	-0.02	0.068	1.066	0.023	0.287	0.469
Senegalimassilia	1568	-0.024	-0.128	0.08	-0.448	0.0535714	0.654	0.802		1568	-0.016	-0.085	0.052	-0.463	0.035	0.643	0.761
uncultured bacterium	1568	-0.023	-0.126	0.079	-0.444	0.0518018	0.657	0.802		1568	-0.02	-0.497	0.457	-0.082	0.243	0.935	0.955
Fusicatenibacter	1568	-0.023	-0.128	0.081	-0.434	0.0529954	0.664	0.805		1568	0.061	-0.104	0.225	0.721	0.084	0.471	0.637
uncultured	1568	0.023	-0.082	0.127	0.427	0.0538642	0.669	0.805		1568	0.054	-0.036	0.144	1.176	0.046	0.24	0.413
Ruminococcus sp. Marseille-P2976	1568	0.022	-0.081	0.126	0.423	0.0520095	0.673	0.805		1568	0.047	-0.032	0.126	1.166	0.04	0.244	0.413
uncultured	1568	0.02	-0.084	0.124	0.375	0.0533333	0.708	0.841		1568	0.165	0.015	0.315	2.164	0.076	0.031	0.137
metagenome	1568	-0.019	-0.122	0.083	-0.371	0.0512129	0.711	0.841		1568	0.02	-0.039	0.078	0.658	0.03	0.51	0.662
Flavobacterium	1568	-0.019	-0.123	0.086	-0.351	0.0541311	0.725	0.847		1568	0.018	-0.029	0.064	0.749	0.024	0.454	0.637
Lachnospiraceae NC2004 group	1568	0.018	-0.085	0.122	0.351	0.0512821	0.726	0.847		1568	0.044	-0.021	0.11	1.324	0.033	0.186	0.353
Enterorhabdus	1568	-0.018	-0.123	0.086	-0.341	0.0527859	0.733	0.851		1568	0.025	-0.048	0.099	0.673	0.037	0.501	0.658
Monoglobus	1568	0.017	-0.087	0.12	0.314	0.0541401	0.753	0.869		1568	0.062	-0.079	0.203	0.867	0.072	0.386	0.585
uncultured	1568	0.017	-0.091	0.124	0.303	0.0561056	0.762	0.873		1568	0.025	-0.084	0.134	0.45	0.056	0.652	0.767
Parabacteroides	1568	-0.015	-0.118	0.089	-0.279	0.0537634	0.78	0.88		1568	0.044	-0.081	0.17	0.685	0.064	0.493	0.653
Alistipes	1568	0.015	-0.091	0.12	0.274	0.0547445	0.784	0.88		1568	0.075	-0.069	0.218	1.024	0.073	0.306	0.492
Lachnospiraceae UCG-004	1568	-0.015	-0.119	0.09	-0.274	0.0547445	0.784	0.88		1568	-0.07	-0.216	0.077	-0.931	0.075	0.352	0.551
Leuconostoc	1568	-0.014	-0.119	0.09	-0.265	0.0528302	0.791	0.88		1568	0.03	-0.012	0.072	1.386	0.022	0.166	0.336
gut metagenome	1568	-0.014	-0.117	0.089	-0.263	0.0532319	0.793	0.88		1568	-0.017	-0.075	0.042	-0.558	0.03	0.577	0.7
Negativibacillus	1568	0.013	-0.09	0.117	0.254	0.0511811	0.8	0.88		1568	0.019	-0.027	0.065	0.799	0.024	0.424	0.618
Psychrobacter	1568	0.014	-0.092	0.119	0.252	0.0555556	0.801	0.88		1568	0.027	-0.008	0.062	1.517	0.018	0.129	0.3
Acinetobacter	1568	-0.012	-0.115	0.09	-0.232	0.0517241	0.816	0.892		1568	0.024	-0.015	0.063	1.205	0.02	0.228	0.401
Howardella	1568	0.012	-0.093	0.117	0.225	0.0533333	0.822	0.893		1568	0.015	-0.023	0.052	0.774	0.019	0.439	0.63
Porphyromonas	1568	0.01	-0.094	0.115	0.194	0.0515464	0.846	0.914		1568	0.023	-0.032	0.078	0.818	0.028	0.413	0.61
Oscillospira	1568	0.009	-0.094	0.113	0.181	0.0497238	0.857	0.915		1568	-0.023	-0.179	0.133	-0.293	0.08	0.77	0.841
Bifidobacterium	1568	0.01	-0.095	0.114	0.18	0.0555556	0.857	0.915		1568	-0.037	-0.151	0.078	-0.63	0.058	0.529	0.676
Bilophila	1568	-0.009	-0.111	0.094	-0.163	0.0552147	0.871	0.924		1568	0.005	-0.242	0.252	0.037	0.126	0.97	0.981
Dialister	1568	-0.008	-0.111	0.095	-0.158	0.0506329	0.874	0.924		1568	-0.08	-0.576	0.416	-0.315	0.253	0.753	0.828
uncultured	1568	0.007	-0.096	0.111	0.133	0.0526316	0.894	0.936		1568	0.036	-0.012	0.083	1.477	0.024	0.14	0.306
Peptococcus	1568	-0.007	-0.11	0.097	-0.127	0.0551181	0.899	0.936		1568	0.031	-0.014	0.077	1.347	0.023	0.178	0.348
Oxalobacter	1568	-0.006	-0.109	0.096	-0.124	0.0483871	0.901	0.936		1568	0.052	-0.015	0.119	1.529	0.034	0.127	0.299
uncultured	1568	0.006	-0.097	0.109	0.118	0.0508475	0.906	0.936		1568	-0.011	-0.166	0.145	-0.137	0.079	0.891	0.935
UC5-1-2E3	1568	0.005	-0.096	0.107	0.099	0.0505051	0.921	0.941		1568	-0.004	-0.087	0.08	-0.083	0.043	0.934	0.955
Sutterella	1568	-0.005	-0.107	0.098	-0.09	0.0555556	0.928	0.941		1568	-0.067	-0.38	0.246	-0.42	0.16	0.674	0.77
Pseudomonas	1568	-0.005	-0.107	0.098	-0.087	0.0574713	0.931	0.941		1568	0.026	-0.013	0.065	1.293	0.02	0.196	0.365
DTU089	1568	0.005	-0.099	0.109	0.086	0.0581395	0.931	0.941		1568	0.009	-0.173	0.191	0.101	0.093	0.92	0.955
Holdemania	1568	-0.004	-0.106	0.098	-0.07	0.0571429	0.944	0.949		1568	0.032	-0.112	0.176	0.434	0.074	0.664	0.77
[Eubacterium] eligens group	1568	-0.002	-0.106	0.102	-0.036	0.0555556	0.971	0.971		1568	-0.008	-0.219	0.203	-0.088	0.107	0.93	0.955

## Sheet: 9 MINDSet case-control
Supplementary Data 9. Overview of the associations between MDD diagnosis (case-control) and genus abundance in the MINDSet cohort .
The presented statistics are derived from a logistic (left) and quantile (right) regression in the MINDSet cohort
	Logistic regression All models were adjusted for age, gender, BMI, and sequencing depth.									Quantile regression All models were adjusted for age, gender, BMI, and sequencing depth.
Genus	n	Log OR	Lower CI	Upper CI	z	se	p	padj		n	Effect size	Lower CI	Upper CI	t	se	p	padj
Anaerotruncus	234	0.25	-0.056	0.555	1.599	0.156348	0.11	0.196		234	0.412	0.062	0.762	2.317	0.178	0.021	0.064
Clostridium innocuum group	234	0.246	-0.073	0.565	1.512	0.162698	0.131	0.196		234	0.648	-0.238	1.534	1.442	0.449	0.151	0.271
Clostridium sensu stricto 1	234	-0.262	-0.581	0.057	-1.611	0.162632	0.107	0.196		234	-0.693	-1.328	-0.057	-2.148	0.323	0.033	0.074
Eggerthella	234	0.07	-0.236	0.376	0.451	0.155211	0.652	0.652		234	0.29	-0.675	1.256	0.592	0.49	0.554	0.623
Faecalitalea	234	0.122	-0.192	0.435	0.76	0.160526	0.447	0.503		234	0.08	-0.46	0.621	0.293	0.274	0.769	0.769
GCA900066755	234	0.224	-0.083	0.531	1.428	0.156863	0.153	0.197		234	0.319	-0.202	0.84	1.205	0.265	0.229	0.344
Hungatella	234	0.421	0.094	0.747	2.525	0.166733	0.012	0.091		234	2.119	1.409	2.829	5.882	0.36	< 0.001	< 0.001
Intestinimonas	234	0.366	0.057	0.675	2.32	0.157759	0.02	0.091		234	0.153	-0.123	0.428	1.092	0.14	0.2761	0.355
Lachnospiraceae FCS020 group	234	-0.424	-0.82	-0.028	-2.097	0.202194	0.036	0.108		234	-0.272	-0.503	-0.041	-2.319	0.117	0.0213	0.0642

## Sheet: 10 Medication statistics
Supplementary Data 10. Overview of the associations between SSRI/SNRI treatment (yes/no) and genus abundance in the 9 MDD-associated genera.
The presented statistics are derived from a logistic (left) and quantile (right) regression in the MACS (top) an MINDSet (bottom) cohorts
MACS
Logistic regression (adjusted for age, gender, BMI, anxiety comorbidity, collection site, sequencing depth, sequencing batch, and BDI)											Quantile regression (adjusted for age, gender, BMI, anxiety comorbidity, collection site, sequencing depth, sequencing batch, and BDI)
Genus	n	Log OR	Lower CI	Upper CI	z	se	p	padj			n	Effect size	Lower CI	Upper CI	t	se	p	padj
Anaerotruncus	656	0.213	0.046	0.381	2.493	0.0854392	0.013	0.057			657	0.133	-0.016	0.282	1.75	0.076	0.081	0.316
Clostridium innocuum group	656	0.101	-0.068	0.269	1.17	0.0863248	0.242	0.436			657	0.095	-0.038	0.228	1.4	0.068	0.162	0.364
Clostridium sensu stricto 1	656	-0.308	-0.475	-0.141	-3.611	0.0852949	< 0.001	0.003			657	-0.666	-1.102	-0.229	-2.995	0.222	0.003	0.026
Eggerthella	656	0.055	-0.112	0.221	0.644	0.0854037	0.52	0.617			657	0.148	-0.205	0.501	0.825	0.18	0.41	0.41
Faecalitalea	656	0.013	-0.153	0.179	0.154	0.0844156	0.877	0.877			657	0.048	-0.035	0.131	1.136	0.042	0.256	0.379
GCA900066755	656	-0.052	-0.222	0.118	-0.6	0.0866667	0.549	0.617			657	-0.035	-0.088	0.019	-1.258	0.027	0.209	0.376
Hungatella	656	0.108	-0.061	0.276	1.25	0.0864	0.211	0.436			657	0.071	-0.015	0.157	1.622	0.044	0.105	0.316
Intestinimonas	656	0.123	-0.05	0.296	1.396	0.0881089	0.163	0.436			657	0.179	-0.156	0.515	1.049	0.171	0.295	0.379
Lachnospiraceae FCS020 group	656	-0.061	-0.225	0.104	-0.72	0.0847222	0.472	0.617			657	-0.103	-0.328	0.123	-0.893	0.115	0.372	0.41
MINDSet
Genus	Logistic regression (adjusted for age, gender, BMI, sequencing depth, IDS, and # psy. comorbidity)										Quantile regression (adjusted for age, gender, BMI, sequencing depth, IDS, and # psy. comorbidity)
	n	Log OR	Lower CI	Upper CI	z	se	p	padj			n	Effect size	Lower CI	Upper CI	t	se	p	padj
Anaerotruncus	121	0.518	0.004	1.031	1.976	0.262146	0.048	0.17			121	0.386	-0.19	0.962	1.329	0.291	0.187	0.336
Clostridium innocuum group	121	0.121	-0.324	0.567	0.534	0.226592	0.593	0.593			121	0.719	-0.713	2.151	0.994	0.723	0.322	0.381
Clostridium sensu stricto 1	121	-0.475	-0.963	0.014	-1.905	0.249344	0.057	0.17			121	-1.193	-2.017	-0.369	-2.869	0.416	0.005	0.044
Eggerthella	121	0.389	-0.065	0.843	1.679	0.231686	0.093	0.21			121	2.288	0.4	4.176	2.4	0.953	0.018	0.054
Faecalitalea	121	0.356	-0.104	0.816	1.519	0.234365	0.129	0.219			121	1.497	-0.155	3.149	1.795	0.834	0.075	0.169
GCA900066755	121	0.535	0.045	1.024	2.142	0.249767	0.032	0.17			121	1.173	0.204	2.142	2.398	0.489	0.018	0.054
Hungatella	121	0.144	-0.322	0.611	0.607	0.237232	0.544	0.593			121	0.313	-0.743	1.369	0.587	0.533	0.558	0.558
Intestinimonas	121	0.386	-0.134	0.907	1.454	0.265475	0.146	0.219			121	0.234	-0.227	0.695	1.006	0.233	0.317	0.381
Lachnospiraceae FCS020 group	121	-0.135	-0.571	0.301	-0.607	0.222405	0.544	0.593			121	-0.285	-0.872	0.302	-0.961	0.296	0.339	0.381

[truncated: 21 more sheets: 11 Meta-analysis , 12 SSRI SNRI specificity, 13 Comparison to control, 14 Sensitivity analyses, 15 Medication Groups, 16 Alpha covariates, 17 MACS case-control cov, 18 MACS SSRI cov, 19 MACS onlySSRI cov, 20_MACS other meds cov, 21 MACS remission cov, 22 MACS somatic cov, 23 MACS appetite cov, 24 MACS soft drink cov, 25 MACS fiber cov, 26 MACS calories cov, 27 MIND-Set SSRI cov, 28_MIND-Set case-control cov, 29 MIND-Set onlySSRI cov, 30 MIND-Set other meds cov …]
